# Supplementary material for: Psychometric Properties of the Adjustment to Aging Scale (Atas) in Iranian Older Adults
Source: Geriatrics (Basel). 2025 Nov 10;10(6):149. doi: 10.3390/geriatrics10060149 (PMC12641847; doi:10.3390/geriatrics10060149)
Supplement: Supplementary file 1 [file geriatrics-10-00149-s001.zip]

Archive with 1 entries (1 files):
- geriatrics-3847819-supplementary.pdf
